# Supplementary material for: Trehalose Suppresses Lysosomal Anomalies in Supporting Cells of Oocytes and Maintains Female Fertility
Source: Nutrients. 2022 May 22;14(10):2156. doi: 10.3390/nu14102156 (PMC9148094; doi:10.3390/nu14102156)
Supplement: Supplementary file 1 [file nutrients-14-02156-s001.zip]

Archive with 1 entries (1 files):
- nutrients-1700907-supplementary.pdf
